# Supplementary material for: Protective Effects of Dietary Resveratrol against Chronic Low-Grade Inflammation Mediated through the Gut Microbiota in High-Fat Diet Mice
Source: Nutrients. 2022 May 10;14(10):1994. doi: 10.3390/nu14101994 (PMC9143590; doi:10.3390/nu14101994)
Supplement: Supplementary file 1 [file nutrients-14-01994-s001.zip]

Archive with 4 entries (3 files):
- nutrients-1668995 - Updated Supplementary Material/
- nutrients-1668995 - Updated Supplementary Material/nutrients-1668995.pptx
- nutrients-1668995 - Updated Supplementary Material/supplement method.pdf
- nutrients-1668995 - Updated Supplementary Material/supplement table total.pdf
